# Supplementary material for: Nominal elastic modulus assessment in 3D-printed components under varying printing parameters using Bayesian methods and random forest surrogate modeling
Source: PLoS One. 2025 Dec 5;20(12):e0338204. doi: 10.1371/journal.pone.0338204 (PMC12680227; doi:10.1371/journal.pone.0338204)
Supplement: S1 File — (XLSX) [file pone.0338204.s001.xlsx]

## Sheet: Raw Experimental Data
Material	Infill Density	color	1st Mode Frequency	2nd Mode Frequency	1st Mode Shape Node 1 (Free End)	1st Mode Shape Node 2	1st Mode Shape Node 3 (Fixed End)	2nd Mode Shape Node 1 (Free End)	2nd Mode Shape Node 2	2nd Mode Shape Node 3 (Fixed End)	Identified Elastic Modulus (MPa)
PLA	0.05	white	43.945	268.555	1	0.4069	0	-0.4535	1	0	689.22
PLA	0.15	white	46.387	263.372	1	0.3619	0	-0.6569	1	0	771.97
PLA	0.3	white	43.945	258.789	1	0.3542	0	-0.703	1	0	842.69
PETG	0.05	pink	39.063	224.609	1	0.3697	0	-0.4942	1	0	515.44
PETG	0.15	pink	39.063	234.375	1	0.3416	0	-0.534	1	0	594.91
PETG	0.3	pink	39.063	219.727	1	0.3338	0	-0.6724	1	0	644.75
ASA	0.05	Green	43.945	261.231	1	0.3591	0	-0.4868	1	0	634.87
ASA	0.15	Green	16.357	98.389	1	0.389	0	-0.4188	1	0	696.55
ASA	0.3	Green	39.063	239.258	1	0.3598	0	-0.6868	1	0	649.16

## Sheet: Processed Data for Figures
Figure No.	Value
Figure 6(a)	sim_data = [
	0, 0.384980233, 1;
	0, 0.3857, 1;
	0, 0.3869, 1
	];
	exp_data = [
	0, 0.4079, 1;
	0, 0.3564, 1;
	0, 0.3547, 1
	];
Figure 6(b)	sim_data = -[
	0,-1,0.898356356
	0,-1,0.9436
	0,-0.9828,1
	];
	exp_data = [
	0,1,-0.4284
	0,1,-0.6226
	0,1,-0.6671
	];
Figure 6(c)	sim_data = [
	0,0.3851,1
	0,0.3859,1
	0,0.3870,1
	];
	exp_data = [
	0,0.3711,1
	0,0.3389,1
	0,0.3381,1
	];
Figure 6(d)	sim_data = -[
	0,-1,0.9044
	0,-1,0.9548
	0,-0.9747,1
	];
	exp_data = [
	0,1,-0.4963
	0,1,-0.5383
	0,1,-0.7284
	];
Figure 6(e)	sim_data = [
	0,0.38450,1
	0,0.38540,1
	0,0.38640,1
	];
	exp_data = [
	0,0.35980,1
	0,0.37630,1
	0,0.36010,1
	];
Figure 6(f)	sim_data = -[
	0,-1,0.8688
	0,-1,0.9252
	0,-1,0.9868
	];
	exp_data = [
	0,1,-0.4819
	0,1,-0.5592
	0,1,-0.686
	];
